# Supplementary material for: The Impact of 52-Week Single Inhaler Device Triple Therapy versus Dual Therapy on the Mortality of COPD Patients: A Systematic Review and Meta-Analysis of Randomized Controlled Trials
Source: Life (Basel). 2022 Jan 25;12(2):173. doi: 10.3390/life12020173 (PMC8877713; doi:10.3390/life12020173)
Supplement: Supplementary file 1 [file life-12-00173-s001.zip]

Archive with 1 entries (1 files):
- life-1505690-supplementary.pdf
